# Supplementary material for: Public Vaccination Reluctance: What Makes Us Change Our Minds? Results of A Longitudinal Cohort Survey
Source: Vaccines (Basel). 2022 Jul 5;10(7):1081. doi: 10.3390/vaccines10071081 (PMC9321479; doi:10.3390/vaccines10071081)
Supplement: Supplementary file 1 [file vaccines-10-01081-s001.zip]

Archive with 1 entries (1 files):
- vaccines-1777310-supplementary.pdf
